# Supplementary material for: Investigating the market for cultivated meat as pet food: A survey analysis
Source: PLoS One. 2022 Dec 30;17(12):e0275009. doi: 10.1371/journal.pone.0275009 (PMC9803157; doi:10.1371/journal.pone.0275009)
Supplement: S1 Dataset — (XLSX) [file pone.0275009.s001.xlsx]

## Sheet: Sheet 1 (2)
VARIABLE NAME	VARIABLE DESCRIPTION / QUESTION	VALUES	VALUE LABELS
URN	Unique Response Number
consent	Please check this box to indicate you have read and understood the above information and consent to continue with the survey.
		1	I have read and understood the above information and wish to continue with the survey
gender	What gender do you identify as? (single choice)
		0	Male
		1	Female
		2	Other
		3	Prefer not to say
ageband	What is your age? (single choice) Please note that this survey is only for those over 16 years of age.
		0	16-20
		1	21-30
		2	31-40
		3	41-50
		4	51-60
		5	61-70
		6	71 or over
location	What country do you live in?
		0	UK
		1	USA
		2	Australia/NZ
		3	India
		4	Canada
		5	Netherlands
		6	Belgium
		7	France
		8	Spain
		9	Denmark
		10	Finland
		11	Other Europe
		12	South Africa
		13	UAE
		14	Central/South America
		15	China
		16	Japan
Profession	What is your profession? Specify in one line.
		0	Non-animal
		1	Animal (veterinary/animal nutrition)
		2	Animal (behaviourist/trainer)
		3	Animal (scientist/academic)
		4	Animal (care/charity/advocacy)
		5	Pet food industry
ethnicity	What is your ethnicity?
		0	White
		1	Mixed / Multiple ethnic groups
		2	Asian / Asian British / Asian American
		3	Black / African / Caribbean / Black British
		4	Other ethnic group
		5	Prefer not to say
diet	Do you identify as vegan (consume no animal meat, dairy, eggs or animal products), vegetarian (consume no land animal meat or fish), pescatarian (consume no land animal meat but do eat fish), meat-reducer (cutting back on animal meat consumption), or omnivore (consume most animal meats)? (single choice)
		0	Vegan
		1	Vegetarian
		2	Pescatarian
		3	Meat-reducer
		4	Omnivore
typeofpetdog	What sort of pet(s) do you own? Tick all that apply.
		1	Dog(s)
		0	Other
typeofpetcat	What sort of pet(s) do you own? Tick all that apply.
		1	Cat(s)
		0	Other
medicaldiet	Is your pet on a specialised medical diet? (single choice)
		0	No
		1	Yes
open1	Please give brief details:
feedmeat	Do you currently feed your pet(s) animal meat? (single choice)
		0	Yes, I feed mostly vertebrate land animal meat like chicken, beef and pork
		1	Yes, but mostly fish
		2	No, but I feed insect-based food
		3	No, none at all or very rarely
		4	I feed my cat meat or fish and my dog vegan
open2	Please specify how your pets eat differently:
freqofmeatfeeding	If you feed one or more of your pets animal meat, how often? Choose the answer that best applies (single choice) and note again that ‘animal meat’ includes meat-based dry kibble, wet canned food, or raw meat.
		0	For every or nearly every meal and treat
		1	Meat-based main meals (dry kibble, wet food or raw meat) with meat-free treats
		2	Meat-based treats, but vegan or vegetarian main meals
		3	I do not feed my pet(s) any vertebrate animal meat
Meathighquality	What statements best describe how you perceive the animal meat in your pet’s food? (Tick all that apply)
		1	I choose it as a high quality or premium ingredient
		0	Other
Wouldworry	What statements best describe how you perceive the animal meat in your pet’s food? (Tick all that apply)
		1	I expect to see it in the ingredients list and would worry if it wasn’t there
		0	Other
Surprised	What statements best describe how you perceive the animal meat in your pet’s food? (Tick all that apply)
		1	I expect to see it in the ingredients list and would be surprised if it wasn’t there
		0	Other
makesmeguilty	What statements best describe how you perceive the animal meat in your pet’s food? (Tick all that apply)
		1	It makes me feel guilty about other animals or the environment
		0	Other
healthworries	What statements best describe how you perceive the animal meat in your pet’s food? (Tick all that apply)
		1	I worry about how healthy/high quality it is for my pet
		0	Other
dontfeedit	What statements best describe how you perceive the animal meat in your pet’s food? (Tick all that apply)
		1	Meat isn’t something I’d feel comfortable feeding my pet so I don’t do it
		0	Other
brands	What brand(s) of food do you feed your pet(s)? If you don’t feed a commercially purchased brand, explain what you feed your pet(s) instead.
environprob	Do you think there are any problems associated with animal meat-based pet food? (Tick all that apply)
		1	Yes, environmental problems
		0	Other
healthprob	Do you think there are any problems associated with animal meat-based pet food? (Tick all that apply)
		1	Yes, health or contamination problems
		0	Other
unethical	What would be (or is) your primary motivation for removing animal meat from your pet’s diet? (single choice)
		1	Yes, feeding my pet other animals contributes to animal welfare issues/is unethical
		0	Other
neverconsidered	What would be (or is) your primary motivation for removing animal meat from your pet’s diet? (single choice)
		1	No, I’ve never considered any of these issues/do not see these as problems
		0	Other
open3	What would be (or is) your primary motivation for removing animal meat from your pet’s diet? (other: open)
motivetoremovemeat	What would be (or is) your primary motivation for removing animal meat from your pet’s diet? (single choice)
		0	Environmental/sustainability concerns
		1	Ethical/animal welfare/animal rights concerns
		2	Health: I have concerns over food safety or nutritional quality related to meat in pet food
		3	Price
		4	I see no reason to remove meat from my pet’s diet
concernsremovemeat	What would be (or was) your biggest concern about removing animal meat from your pet’s diet? (single choice)
		0	It would be unnatural (my pet is meant to eat meat)
		1	Meat is normal (there is societal pressure to feed my pet meat)
		2	Meat is nice for my pet (I would be unfairly depriving my pet by removing meat)
		3	Meat is necessary (I believe it would be a risk for my pet’s health to remove meat from their food – there’s not enough nutritional evidence that plant-based pet foods can meet their biological needs)
		4	Meat is necessary (my pet has a medical condition that requires a specialized diet and I don’t know how a plant-based regime would sit with this)
		5	Price: vegan or vegetarian pet food is too expensive
		6	Convenience: it is difficult to find good vegan or vegetarian food
		7	I have no concerns about removing animal meat from my pet’s diet
		8	Other
Open4	What would be (or was) your biggest concern about removing animal meat from your pet’s diet? (other: please specify)
wouldyoueatcellbasedmeat	Would you eat cell-based meat yourself? (single choice)
		0	Yes
		1	No
		2	Not sure
mainreservation	What would be your main reservation? (single choice)
		0	It's unnatural
		1	I’m worried about safety/health
		2	I’m happy with plant-based alternatives and don’t miss meat
		3	I don't think it's ethical to use animals for food at all
		4	I’m happy with conventional meat
		5	I’m concerned it will be expensive
		6	I don't have any real reservations
		7	I've never heard of it and would need more info
		8	Worried it won't taste good
		9	I don't think it would be more environmentally friendly
open5	What would be your main reservation? (open question)
wouldyoufeedcellbasedmeat	Would you feed cell-based meat to your pet(s)? If you have more than one pet and only some eat meat, answer with regard to the meat-eating pet(s) (single choice)
		0	Yes
		1	No
		2	Not sure
mainreservationfeeding	What would be your main reservation about feeding cell-based meat to your pet(s)? (single choice)
		0	It's unnatural
		1	I am worried about safety/health
		2	I don’t need to, my pet is fine eating plant-based alternatives
		3	I'm happy feeding my pet conventional meat
		4	I'm concerned it will be expensive
		5	I don’t have any real reservations
		6	I'd need more information/to see more research evidence
		7	Worried they won't like it
		8	I don't think it would be more environmentally friendly
		9	Worried about the ethics of cell-based meat
open6	What would be your main reservation about feeding cell-based meat to your pet(s)? (open question)
insectprotein	Would you consider feeding your pet(s) any of the other alternative proteins listed below? Select all that apply. If you have more than one pet, answer for the pet that you currently feed animal meat to (if you do).
		1	Insect protein (for example, cricket flour or mealworm)
		0	Other
algal	Would you consider feeding your pet(s) any of the other alternative proteins listed below? Select all that apply. If you have more than one pet, answer for the pet that you currently feed animal meat to (if you do).
		1	Algal protein
		0	Other
fungi	Would you consider feeding your pet(s) any of the other alternative proteins listed below? Select all that apply. If you have more than one pet, answer for the pet that you currently feed animal meat to (if you do).
		1	Fungal protein (for example, koji)
		0	Other
yeast	Would you consider feeding your pet(s) any of the other alternative proteins listed below? Select all that apply. If you have more than one pet, answer for the pet that you currently feed animal meat to (if you do).
		1	Yeast protein
		0	Other
plantbased	Would you consider feeding your pet(s) any of the other alternative proteins listed below? Select all that apply. If you have more than one pet, answer for the pet that you currently feed animal meat to (if you do).
		1	Plant-based protein
		0	Other
none	Would you consider feeding your pet(s) any of the other alternative proteins listed below? Select all that apply. If you have more than one pet, answer for the pet that you currently feed animal meat to (if you do).
		1	None of these
		0	Other
needtodomoreresearch	Would you consider feeding your pet(s) any of the other alternative proteins listed below? Select all that apply. If you have more than one pet, answer for the pet that you currently feed animal meat to (if you do).
		1	Would need to do more research/have more info
		0	Other
open7	Would you consider feeding your pet(s) any of the other alternative proteins listed below? Open question
furthercomments	If you have any further comments to add on your pet’s diet or cell-based meat, please do so below.

## Sheet: Sheet 1
URN	Unique Response Number
Q1	Please check this box to indicate you have read and understood the above information and consent to continue with the survey.
0	I have read and understood the above information and wish to continue with the survey
Q2	What gender do you identify as? (single choice)
0	Male
1	Female
2	Other
3	Prefer not to say
Q3	What is your age? (single choice) Please note that this survey is only for those over 16 years of age.
0	16-20
1	21-30
2	31-40
3	41-50
4	51-60
5	61-70
6	71 or over
Q4	What country do you live in?
0	UK
1	USA
2	Australia/NZ
3	India
4	Canada
5	Netherlands
6	Belgium
7	France
8	Spain
9	Denmark
10	Finland
11	Other Europe
12	South Africa
13	UAE
14	Central/South America
15	China
16	Japan
Q5	What is your profession? Specify in one line.
0	Non-animal
1	Animal (veterinary/animal nutrition)
2	Animal (behaviourist/trainer)
3	Animal (scientist/academic)
4	Animal (care/charity/advocacy)
5	Pet food industry
Q6	What is your ethnicity?
0	White
1	Mixed / Multiple ethnic groups
2	Asian / Asian British / Asian American
3	Black / African / Caribbean / Black British
4	Other ethnic group
5	Prefer not to say
Q7	Do you identify as vegan (consume no animal meat, dairy, eggs or animal products), vegetarian (consume no land animal meat or fish), pescatarian (consume no land animal meat but do eat fish), meat-reducer (cutting back on animal meat consumption), or omnivore (consume most animal meats)? (single choice)
0	Vegan
1	Vegetarian
2	Pescatarian
3	Meat-reducer
4	Omnivore
Q8	What sort of pet(s) do you own? Tick all that apply.
1	Dog(s)
1	Cat(s)
Q9	Which of these statements most accurately describes how you see your pet(s)? (single choice)
0	Like a child to me
1	Part of my family
2	A valued companion
3	A cute addition to my household
4	Protection
5	A working animal (therapy animal/Guide Dog/other)
6	Just a pet
Q10	Is your pet on a specialised medical diet? (single choice)
0	No
1	Yes
Q10_a	Please give brief details:
0	Diabetes
1	Weight or related (hypothyroidism)
2	Skin condition
3	Allergies
4	Urinary tract
5	Renal disease
6	Pancreatitis
7	Gastrointestinal
8	Joints/mobility
9	Unclear
Q11	Do you currently feed your pet(s) animal meat? (single choice)
0	Yes, I feed mostly vertebrate land animal meat like chicken, beef and pork
1	Yes, but mostly fish
2	No, but I feed insect-based food
3	No, none at all or very rarely
4	I feed my cat meat or fish and my dog vegan
Q11_a	Please specify how your pets eat differently:
Q12	If you feed one or more of your pets animal meat, how often? Choose the answer that best applies (single choice) and note again that ‘animal meat’ includes meat-based dry kibble, wet canned food, or raw meat.
0	For every or nearly every meal and treat
1	Meat-based main meals (dry kibble, wet food or raw meat) with meat-free treats
2	Meat-based treats, but vegan or vegetarian main meals
3	I do not feed my pet(s) any vertebrate animal meat
Q13	What statements best describe how you perceive the animal meat in your pet’s food? (Tick all that apply)
0	I choose it as a high quality or premium ingredient
1	I expect to see it in the ingredients list and would worry if it wasn’t there
2	I expect to see it in the ingredients list and would be surprised if it wasn’t there
3	It makes me feel guilty about other animals or the environment
4	I worry about how healthy/high quality it is for my pet
5	Meat isn’t something I’d feel comfortable feeding my pet so I don’t do it
Q14	What brand(s) of food do you feed your pet(s)? If you don’t feed a commercially purchased brand, explain what you feed your pet(s) instead.
Q15	Do you think there are any problems associated with animal meat-based pet food? (Tick all that apply)
0	Yes, environmental problems
1	Yes, health or contamination problems
2	Yes, feeding my pet other animals contributes to animal welfare issues/is unethical
3	No, I’ve never considered any of these issues/do not see these as problems
4	Other
Q15_a	Please specify:
Q16	What would be (or is) your primary motivation for removing animal meat from your pet’s diet? (single choice)
0	Environmental/sustainability concerns
1	Ethical/animal welfare/animal rights concerns
2	Health: I have concerns over food safety or nutritional quality related to meat in pet food
3	Price
4	I see no reason to remove meat from my pet’s diet
Q17	What would be (or was) your biggest concern about removing animal meat from your pet’s diet? (single choice)
0	It would be unnatural (my pet is meant to eat meat)
1	Meat is normal (there is societal pressure to feed my pet meat)
2	Meat is nice for my pet (I would be unfairly depriving my pet by removing meat)
3	Meat is necessary (I believe it would be a risk for my pet’s health to remove meat from their food – there’s not enough nutritional evidence that plant-based pet foods can meet their biological needs)
4	Meat is necessary (my pet has a medical condition that requires a specialized diet and I don’t know how a plant-based regime would sit with this)
5	Price: vegan or vegetarian pet food is too expensive
6	Convenience: it is difficult to find good vegan or vegetarian food
7	I have no concerns about removing animal meat from my pet’s diet
8	Other
Q17_a	Please specify:
Q18	Would you eat cell-based meat yourself? (single choice)
0	Yes
1	No
2	Not sure
Q19	What would be your main reservation? (single choice)
0	It's unnatural
1	I’m worried about safety/health
2	I’m happy with plant-based alternatives and don’t miss meat
3	I don't think it's ethical to use animals for food at all
4	I’m happy with conventional meat
5	I’m concerned it will be expensive
6	I don't have any real reservations
7	I've never heard of it and would need more info
8	Worried it won't taste good
9	I don't think it would be more environmentally friendly
Q19_a	Please specify:
Q20	Would you feed cell-based meat to your pet(s)? If you have more than one pet and only some eat meat, answer with regard to the meat-eating pet(s) (single choice)
0	Yes
1	No
2	Not sure
Q21	What would be your main reservation about feeding cell-based meat to your pet(s)? (single choice)
0	Unnatural
1	I am worried about safety/health
2	I don’t need to, my pet is fine eating plant-based alternatives
3	I'm happy feeding my pet conventional meat
4	I'm concerned it will be expensive
5	I don’t have any real reservations
6	I'd need more information/to see more research evidence
7	Worried they won't like it
8	I don't think it would be more environmentally friendly
9	Worried about the ethics of cell-based meat
Q21_a	Please specify:
Extra Q18vs20	Correlation between willingness to eat and feed cell-based meat
0	Would both eat and feed it
1	Would neither eat nor feed it
2	Would not eat it but would feed it
3	Would eat it but not feed it
4	Would eat it and might feed it
5	Would not eat it but might feed it
6	Might eat it and might feed it
7	Might eat it and would feed it
8	Might eat it but would not feed it
Q22	What would most help convince you to feed cell-based meat to your pet? (single choice)
0	Veterinary recommendation
1	Friend or family recommendation
2	More established options
3	If it were cheaper than conventional meat
4	More information
5	More research evidence
6	Pet likes it
7	Nothing would convince me to feed it
8	I don't need convincing -I'd already feed it!
9	Other
Q22_a	Please specify:
Q23	Has this information changed your mind about feeding your pet(s) cell-based meat? (single choice)
0	Yes
1	Maybe
2	No, I still wouldn't do it
3	No, I already knew about these benefits and felt positive about feeding my pet cell-based meat.
Q24	If you would now feed your pet(s) cell-based meat, what was/is the most convincing benefit for you? (single choice)
0	Environmental benefits
1	Health and safety
2	Ethical factors
3	Authenticity of final product
4	N/A: I’m still not convinced
Q25	Would you consider feeding your pet(s) any of the other alternative proteins listed below? Select all that apply. If you have more than one pet, answer for the pet that you currently feed animal meat to (if you do).
0	Insect protein (for example, cricket flour or mealworm)
1	Algal protein
2	Fungal protein (for example, koji)
3	Yeast protein
4	Plant-based protein
5	None of these
6	Would need to do more research/have more info
Q25_a	Please specify:
Q26	If you have any further comments to add on your pet’s diet or cell-based meat, please do so below.
Q27	Finally, would you be interested in taking part in a focus group in late 2019/early 2020, to explore the topics raised in this survey further? In a small group, you would discuss concerns and benefits of animal meat alternatives in pet food with other pet owners, particularly cell-based meat. The group will be held in central London and will last no more than 45 minutes – 1 hour, with refreshment…
0	No thanks
1	Yes please, sign me up!
Q27_a	If you selected Yes, please provide your email address or other contact details:
